# Supplementary material for: Antibiofilm Activities of Halogenated Pyrimidines Against Enterohemorrhagic Escherichia coli O157:H7
Source: Int J Mol Sci. 2025 Feb 6;26(3):1386. doi: 10.3390/ijms26031386 (PMC11818689; doi:10.3390/ijms26031386)
Supplement: Supplementary file 1 [file ijms-26-01386-s001.zip]

Archive with 1 entries (1 files):
- ijms-3401958-supplementary.pdf
